# Supplementary material for: Type 2 diabetes and the risk of synovitis-tenosynovitis: a two-sample Mendelian randomization study
Source: Front Public Health. 2023 May 4;11:1142416. doi: 10.3389/fpubh.2023.1142416 (PMC10192564; doi:10.3389/fpubh.2023.1142416)
Supplement: Supplementary file 2 [file Table_1.XLS]

## Sheet: mydata
	SNP	effect_allele.exposure	other_allele.exposure	effect_allele.outcome	other_allele.outcome	beta.exposure	beta.outcome	eaf.exposure	eaf.outcome	remove	palindromic	ambiguous	id.outcome	chr	pos	se.outcome	samplesize.outcome	pval.outcome	outcome	originalname.outcome	outcome.deprecated	mr_keep.outcome	data_source.outcome	chr.exposure	pos.exposure	se.exposure	pval.exposure	samplesize.exposure	id.exposure	exposure	mr_keep.exposure	pval_origin.exposure	data_source.exposure	action	mr_keep	R2	F
1	rs10408179	C	T	C	T	-0.0593	-0.000123066	0.4465	0.440709	FALSE	FALSE	FALSE	ukb-d-M65	19	46157004	0.000211043	361194	0.559805	Diagnoses - main ICD10: M65 Synovitis and tenosynovitis || id:ukb-d-M65	Diagnoses - main ICD10: M65 Synovitis and tenosynovitis	Diagnoses - main ICD10: M65 Synovitis and tenosynovitis || ||	TRUE	igd	19	46157004	0.0105	1.39e-08	NA	finn-b-E4_DM2	Type 2 diabetes || id:finn-b-E4_DM2	TRUE	reported	igd	2	TRUE	0.00173811	17.9665
2	rs10830963	G	C	G	C	0.1183	0.000848398	0.3567	0.275054	FALSE	TRUE	FALSE	ukb-d-M65	11	92708710	0.000234868	361194	0.000303613	Diagnoses - main ICD10: M65 Synovitis and tenosynovitis || id:ukb-d-M65	Diagnoses - main ICD10: M65 Synovitis and tenosynovitis	Diagnoses - main ICD10: M65 Synovitis and tenosynovitis || ||	TRUE	igd	11	92708710	0.0108	8.92e-28	NA	finn-b-E4_DM2	Type 2 diabetes || id:finn-b-E4_DM2	TRUE	reported	igd	2	TRUE	0.00642268	66.7027
3	rs10974438	C	A	C	A	0.0584	0.000318809	0.3757	0.349724	FALSE	FALSE	FALSE	ukb-d-M65	9	4291928	0.000220349	361194	0.147944	Diagnoses - main ICD10: M65 Synovitis and tenosynovitis || id:ukb-d-M65	Diagnoses - main ICD10: M65 Synovitis and tenosynovitis	Diagnoses - main ICD10: M65 Synovitis and tenosynovitis || ||	TRUE	igd	9	4291928	0.0107	4.9e-08	NA	finn-b-E4_DM2	Type 2 diabetes || id:finn-b-E4_DM2	TRUE	reported	igd	2	TRUE	0.00159989	16.5354
4	rs112108223	A	G	A	G	-0.3623	-0.00167087	0.02236	0.011814	FALSE	FALSE	FALSE	ukb-d-M65	12	4271088	0.000997857	361194	0.0940416	Diagnoses - main ICD10: M65 Synovitis and tenosynovitis || id:ukb-d-M65	Diagnoses - main ICD10: M65 Synovitis and tenosynovitis	Diagnoses - main ICD10: M65 Synovitis and tenosynovitis || ||	TRUE	igd	12	4271088	0.0365	2.89e-23	NA	finn-b-E4_DM2	Type 2 diabetes || id:finn-b-E4_DM2	TRUE	reported	igd	2	TRUE	0.00573875	59.5588
5	rs112694524	A	G	A	G	-0.1734	-0.000421255	0.03344	0.0718496	FALSE	FALSE	FALSE	ukb-d-M65	2	43453721	0.000414597	361194	0.309601	Diagnoses - main ICD10: M65 Synovitis and tenosynovitis || id:ukb-d-M65	Diagnoses - main ICD10: M65 Synovitis and tenosynovitis	Diagnoses - main ICD10: M65 Synovitis and tenosynovitis || ||	TRUE	igd	2	43453721	0.0294	3.46e-09	NA	finn-b-E4_DM2	Type 2 diabetes || id:finn-b-E4_DM2	TRUE	reported	igd	2	TRUE	0.00194367	20.0954
6	rs115018313	C	T	C	T	0.3246	0.0010492	0.05032	0.0233794	FALSE	FALSE	FALSE	ukb-d-M65	6	32710407	0.000695651	361194	0.131496	Diagnoses - main ICD10: M65 Synovitis and tenosynovitis || id:ukb-d-M65	Diagnoses - main ICD10: M65 Synovitis and tenosynovitis	Diagnoses - main ICD10: M65 Synovitis and tenosynovitis || ||	TRUE	igd	6	32710407	0.024	1.01e-41	NA	finn-b-E4_DM2	Type 2 diabetes || id:finn-b-E4_DM2	TRUE	reported	igd	2	TRUE	0.0100704	104.971
7	rs13143143	G	A	G	A	0.0789	0.000178112	0.5422	0.583868	FALSE	FALSE	FALSE	ukb-d-M65	4	6315406	0.000213892	361194	0.405004	Diagnoses - main ICD10: M65 Synovitis and tenosynovitis || id:ukb-d-M65	Diagnoses - main ICD10: M65 Synovitis and tenosynovitis	Diagnoses - main ICD10: M65 Synovitis and tenosynovitis || ||	TRUE	igd	4	6315406	0.0104	3.98e-14	NA	finn-b-E4_DM2	Type 2 diabetes || id:finn-b-E4_DM2	TRUE	reported	igd	2	TRUE	0.00309043	31.9884
8	rs1397566	G	A	G	A	-0.0596	7.66e-05	0.4275	0.403361	FALSE	FALSE	FALSE	ukb-d-M65	12	71526677	0.000214294	361194	0.720668	Diagnoses - main ICD10: M65 Synovitis and tenosynovitis || id:ukb-d-M65	Diagnoses - main ICD10: M65 Synovitis and tenosynovitis	Diagnoses - main ICD10: M65 Synovitis and tenosynovitis || ||	TRUE	igd	12	71526677	0.0105	1.25e-08	NA	finn-b-E4_DM2	Type 2 diabetes || id:finn-b-E4_DM2	TRUE	reported	igd	2	TRUE	0.00173874	17.9729
9	rs144155527	T	C	T	C	-0.2116	0.000335584	0.02356	0.0191997	FALSE	FALSE	FALSE	ukb-d-M65	10	114737633	0.000775579	361194	0.665243	Diagnoses - main ICD10: M65 Synovitis and tenosynovitis || id:ukb-d-M65	Diagnoses - main ICD10: M65 Synovitis and tenosynovitis	Diagnoses - main ICD10: M65 Synovitis and tenosynovitis || ||	TRUE	igd	10	114737633	0.0345	8.87e-10	NA	finn-b-E4_DM2	Type 2 diabetes || id:finn-b-E4_DM2	TRUE	reported	igd	2	TRUE	0.00206007	21.3013
10	rs17039732	A	T	A	T	0.1481	0.000112161	0.0476	0.0425774	FALSE	TRUE	FALSE	ukb-d-M65	2	60553519	0.00052642	361194	0.831278	Diagnoses - main ICD10: M65 Synovitis and tenosynovitis || id:ukb-d-M65	Diagnoses - main ICD10: M65 Synovitis and tenosynovitis	Diagnoses - main ICD10: M65 Synovitis and tenosynovitis || ||	TRUE	igd	2	60553519	0.0243	1.16e-09	NA	finn-b-E4_DM2	Type 2 diabetes || id:finn-b-E4_DM2	TRUE	reported	igd	2	TRUE	0.00198869	20.5618
11	rs1815311	G	A	G	A	0.062	9.63e-06	0.4053	0.349609	FALSE	FALSE	FALSE	ukb-d-M65	6	7245458	0.000221148	361194	0.965276	Diagnoses - main ICD10: M65 Synovitis and tenosynovitis || id:ukb-d-M65	Diagnoses - main ICD10: M65 Synovitis and tenosynovitis	Diagnoses - main ICD10: M65 Synovitis and tenosynovitis || ||	TRUE	igd	6	7245458	0.0106	5.21e-09	NA	finn-b-E4_DM2	Type 2 diabetes || id:finn-b-E4_DM2	TRUE	reported	igd	2	TRUE	0.00185305	19.1568
12	rs182788819	T	C	T	C	0.1488	0.000849622	0.03873	0.0147773	FALSE	FALSE	FALSE	ukb-d-M65	10	71449878	0.000874807	361194	0.331444	Diagnoses - main ICD10: M65 Synovitis and tenosynovitis || id:ukb-d-M65	Diagnoses - main ICD10: M65 Synovitis and tenosynovitis	Diagnoses - main ICD10: M65 Synovitis and tenosynovitis || ||	TRUE	igd	10	71449878	0.0269	3.16e-08	NA	finn-b-E4_DM2	Type 2 diabetes || id:finn-b-E4_DM2	TRUE	reported	igd	2	TRUE	0.00164865	17.0402
13	rs1933742	T	G	T	G	-0.0774	0.000470684	0.1913	0.205237	FALSE	FALSE	FALSE	ukb-d-M65	6	140291319	0.000260618	361194	0.0709153	Diagnoses - main ICD10: M65 Synovitis and tenosynovitis || id:ukb-d-M65	Diagnoses - main ICD10: M65 Synovitis and tenosynovitis	Diagnoses - main ICD10: M65 Synovitis and tenosynovitis || ||	TRUE	igd	6	140291319	0.0132	4.9e-09	NA	finn-b-E4_DM2	Type 2 diabetes || id:finn-b-E4_DM2	TRUE	reported	igd	2	TRUE	0.00185359	19.1624
14	rs2583921	C	A	C	A	0.1526	0.000765018	0.05631	0.0883338	FALSE	FALSE	FALSE	ukb-d-M65	12	66170481	0.000370741	361194	0.039067	Diagnoses - main ICD10: M65 Synovitis and tenosynovitis || id:ukb-d-M65	Diagnoses - main ICD10: M65 Synovitis and tenosynovitis	Diagnoses - main ICD10: M65 Synovitis and tenosynovitis || ||	TRUE	igd	12	66170481	0.0226	1.45e-11	NA	finn-b-E4_DM2	Type 2 diabetes || id:finn-b-E4_DM2	TRUE	reported	igd	2	TRUE	0.00247488	25.6011
15	rs28642213	G	A	G	A	0.1005	0.000163201	0.6974	0.751225	FALSE	FALSE	FALSE	ukb-d-M65	9	139248082	0.000242823	361194	0.501522	Diagnoses - main ICD10: M65 Synovitis and tenosynovitis || id:ukb-d-M65	Diagnoses - main ICD10: M65 Synovitis and tenosynovitis	Diagnoses - main ICD10: M65 Synovitis and tenosynovitis || ||	TRUE	igd	9	139248082	0.0113	6.25e-19	NA	finn-b-E4_DM2	Type 2 diabetes || id:finn-b-E4_DM2	TRUE	reported	igd	2	TRUE	0.00426298	44.1771
16	rs3110641	G	A	G	A	0.0715	-3.59e-05	0.7867	0.783844	FALSE	FALSE	FALSE	ukb-d-M65	17	36047417	0.000256441	361194	0.888599	Diagnoses - main ICD10: M65 Synovitis and tenosynovitis || id:ukb-d-M65	Diagnoses - main ICD10: M65 Synovitis and tenosynovitis	Diagnoses - main ICD10: M65 Synovitis and tenosynovitis || ||	TRUE	igd	17	36047417	0.0128	2.51e-08	NA	finn-b-E4_DM2	Type 2 diabetes || id:finn-b-E4_DM2	TRUE	reported	igd	2	TRUE	0.0017157	17.7344
17	rs3887925	T	C	T	C	0.0591	7.31e-05	0.463	0.54947	FALSE	FALSE	FALSE	ukb-d-M65	3	186665645	0.000211465	361194	0.729426	Diagnoses - main ICD10: M65 Synovitis and tenosynovitis || id:ukb-d-M65	Diagnoses - main ICD10: M65 Synovitis and tenosynovitis	Diagnoses - main ICD10: M65 Synovitis and tenosynovitis || ||	TRUE	igd	3	186665645	0.0104	1.39e-08	NA	finn-b-E4_DM2	Type 2 diabetes || id:finn-b-E4_DM2	TRUE	reported	igd	2	TRUE	0.00173684	17.9533
18	rs45551238	T	C	T	C	-0.2345	0.00227105	0.04991	0.00698487	FALSE	FALSE	FALSE	ukb-d-M65	20	57607363	0.00132736	361194	0.0870903	Diagnoses - main ICD10: M65 Synovitis and tenosynovitis || id:ukb-d-M65	Diagnoses - main ICD10: M65 Synovitis and tenosynovitis	Diagnoses - main ICD10: M65 Synovitis and tenosynovitis || ||	TRUE	igd	20	57607363	0.0243	5.5e-22	NA	finn-b-E4_DM2	Type 2 diabetes || id:finn-b-E4_DM2	TRUE	reported	igd	2	TRUE	0.00521516	54.0964
19	rs4931017	G	A	G	A	0.0625	0.000157206	0.6926	0.758938	FALSE	FALSE	FALSE	ukb-d-M65	12	32690857	0.000247035	361194	0.524534	Diagnoses - main ICD10: M65 Synovitis and tenosynovitis || id:ukb-d-M65	Diagnoses - main ICD10: M65 Synovitis and tenosynovitis	Diagnoses - main ICD10: M65 Synovitis and tenosynovitis || ||	TRUE	igd	12	32690857	0.0113	3.07e-08	NA	finn-b-E4_DM2	Type 2 diabetes || id:finn-b-E4_DM2	TRUE	reported	igd	2	TRUE	0.00166332	17.1921
20	rs498475	A	G	A	G	-0.0625	0.00038075	0.6448	0.634257	FALSE	FALSE	FALSE	ukb-d-M65	7	28256240	0.000219257	361194	0.0824689	Diagnoses - main ICD10: M65 Synovitis and tenosynovitis || id:ukb-d-M65	Diagnoses - main ICD10: M65 Synovitis and tenosynovitis	Diagnoses - main ICD10: M65 Synovitis and tenosynovitis || ||	TRUE	igd	7	28256240	0.0108	8.27e-09	NA	finn-b-E4_DM2	Type 2 diabetes || id:finn-b-E4_DM2	TRUE	reported	igd	2	TRUE	0.00178932	18.4967
21	rs55993634	G	C	G	C	-0.1449	-0.000388471	0.08717	0.0826539	FALSE	TRUE	FALSE	ukb-d-M65	16	75236763	0.000387404	361194	0.31598	Diagnoses - main ICD10: M65 Synovitis and tenosynovitis || id:ukb-d-M65	Diagnoses - main ICD10: M65 Synovitis and tenosynovitis	Diagnoses - main ICD10: M65 Synovitis and tenosynovitis || ||	TRUE	igd	16	75236763	0.0185	5.6e-15	NA	finn-b-E4_DM2	Type 2 diabetes || id:finn-b-E4_DM2	TRUE	reported	igd	2	TRUE	0.00334136	34.5945
22	rs56348580	C	G	C	G	-0.0786	0.000115722	0.2827	0.308195	FALSE	TRUE	FALSE	ukb-d-M65	12	121432117	0.000228061	361194	0.611866	Diagnoses - main ICD10: M65 Synovitis and tenosynovitis || id:ukb-d-M65	Diagnoses - main ICD10: M65 Synovitis and tenosynovitis	Diagnoses - main ICD10: M65 Synovitis and tenosynovitis || ||	TRUE	igd	12	121432117	0.0116	1.25e-11	NA	finn-b-E4_DM2	Type 2 diabetes || id:finn-b-E4_DM2	TRUE	reported	igd	2	TRUE	0.00250554	25.9191
23	rs6073386	G	A	G	A	0.179	-0.000346801	0.03667	0.0277109	FALSE	FALSE	FALSE	ukb-d-M65	20	42888082	0.0006384	361194	0.586967	Diagnoses - main ICD10: M65 Synovitis and tenosynovitis || id:ukb-d-M65	Diagnoses - main ICD10: M65 Synovitis and tenosynovitis	Diagnoses - main ICD10: M65 Synovitis and tenosynovitis || ||	TRUE	igd	20	42888082	0.0273	5.93e-11	NA	finn-b-E4_DM2	Type 2 diabetes || id:finn-b-E4_DM2	TRUE	reported	igd	2	TRUE	0.00226372	23.4118
24	rs62137406	T	C	T	C	0.1422	-0.0016108	0.04896	0.00797511	FALSE	FALSE	FALSE	ukb-d-M65	2	43480221	0.00121086	361194	0.183424	Diagnoses - main ICD10: M65 Synovitis and tenosynovitis || id:ukb-d-M65	Diagnoses - main ICD10: M65 Synovitis and tenosynovitis	Diagnoses - main ICD10: M65 Synovitis and tenosynovitis || ||	TRUE	igd	2	43480221	0.0239	2.57e-09	NA	finn-b-E4_DM2	Type 2 diabetes || id:finn-b-E4_DM2	TRUE	reported	igd	2	TRUE	0.00188308	19.4678
25	rs6550758	C	A	C	A	-0.0826	2.56e-06	0.8216	0.776751	FALSE	FALSE	FALSE	ukb-d-M65	3	23407658	0.000251877	361194	0.991894	Diagnoses - main ICD10: M65 Synovitis and tenosynovitis || id:ukb-d-M65	Diagnoses - main ICD10: M65 Synovitis and tenosynovitis	Diagnoses - main ICD10: M65 Synovitis and tenosynovitis || ||	TRUE	igd	3	23407658	0.0135	1.05e-09	NA	finn-b-E4_DM2	Type 2 diabetes || id:finn-b-E4_DM2	TRUE	reported	igd	2	TRUE	0.00200007	20.6797
26	rs7018475	G	T	G	T	0.1126	0.000284068	0.279	0.255905	FALSE	FALSE	FALSE	ukb-d-M65	9	22137685	0.0002407	361194	0.237931	Diagnoses - main ICD10: M65 Synovitis and tenosynovitis || id:ukb-d-M65	Diagnoses - main ICD10: M65 Synovitis and tenosynovitis	Diagnoses - main ICD10: M65 Synovitis and tenosynovitis || ||	TRUE	igd	9	22137685	0.0116	2.53e-22	NA	finn-b-E4_DM2	Type 2 diabetes || id:finn-b-E4_DM2	TRUE	reported	igd	2	TRUE	0.00510089	52.905
27	rs71330995	A	G	A	G	-0.086	-7.54e-05	0.1878	0.274076	FALSE	FALSE	FALSE	ukb-d-M65	3	123124513	0.000235871	361194	0.749268	Diagnoses - main ICD10: M65 Synovitis and tenosynovitis || id:ukb-d-M65	Diagnoses - main ICD10: M65 Synovitis and tenosynovitis	Diagnoses - main ICD10: M65 Synovitis and tenosynovitis || ||	TRUE	igd	3	123124513	0.0133	1.1e-10	NA	finn-b-E4_DM2	Type 2 diabetes || id:finn-b-E4_DM2	TRUE	reported	igd	2	TRUE	0.00225624	23.3343
28	rs73410774	T	G	T	G	0.3049	0.000742851	0.05227	0.0315468	FALSE	FALSE	FALSE	ukb-d-M65	6	32789739	0.000600824	361194	0.216316	Diagnoses - main ICD10: M65 Synovitis and tenosynovitis || id:ukb-d-M65	Diagnoses - main ICD10: M65 Synovitis and tenosynovitis	Diagnoses - main ICD10: M65 Synovitis and tenosynovitis || ||	TRUE	igd	6	32789739	0.0234	1.04e-38	NA	finn-b-E4_DM2	Type 2 diabetes || id:finn-b-E4_DM2	TRUE	reported	igd	2	TRUE	0.00921047	95.9245
29	rs74862545	T	C	T	C	-0.2531	0.000170701	0.0195	0.0235144	FALSE	FALSE	FALSE	ukb-d-M65	12	4365572	0.000711266	361194	0.810334	Diagnoses - main ICD10: M65 Synovitis and tenosynovitis || id:ukb-d-M65	Diagnoses - main ICD10: M65 Synovitis and tenosynovitis	Diagnoses - main ICD10: M65 Synovitis and tenosynovitis || ||	TRUE	igd	12	4365572	0.0388	6.88e-11	NA	finn-b-E4_DM2	Type 2 diabetes || id:finn-b-E4_DM2	TRUE	reported	igd	2	TRUE	0.00244961	25.3391
30	rs76177300	A	G	A	G	0.1409	-4.39e-05	0.05784	0.0542132	FALSE	FALSE	FALSE	ukb-d-M65	5	102143311	0.000467738	361194	0.925151	Diagnoses - main ICD10: M65 Synovitis and tenosynovitis || id:ukb-d-M65	Diagnoses - main ICD10: M65 Synovitis and tenosynovitis	Diagnoses - main ICD10: M65 Synovitis and tenosynovitis || ||	TRUE	igd	5	102143311	0.0222	2.32e-10	NA	finn-b-E4_DM2	Type 2 diabetes || id:finn-b-E4_DM2	TRUE	reported	igd	2	TRUE	0.00216374	22.3756
31	rs77655131	T	C	T	C	0.0968	0.000108149	0.1835	0.12581	FALSE	FALSE	FALSE	ukb-d-M65	7	102086552	0.000319312	361194	0.73484	Diagnoses - main ICD10: M65 Synovitis and tenosynovitis || id:ukb-d-M65	Diagnoses - main ICD10: M65 Synovitis and tenosynovitis	Diagnoses - main ICD10: M65 Synovitis and tenosynovitis || ||	TRUE	igd	7	102086552	0.0134	6.08e-13	NA	finn-b-E4_DM2	Type 2 diabetes || id:finn-b-E4_DM2	TRUE	reported	igd	2	TRUE	0.00280784	29.0552
32	rs7998259	A	G	A	G	-0.0727	0.00018808	0.3894	0.369586	FALSE	FALSE	FALSE	ukb-d-M65	13	80718654	0.000221998	361194	0.396877	Diagnoses - main ICD10: M65 Synovitis and tenosynovitis || id:ukb-d-M65	Diagnoses - main ICD10: M65 Synovitis and tenosynovitis	Diagnoses - main ICD10: M65 Synovitis and tenosynovitis || ||	TRUE	igd	13	80718654	0.0107	1.07e-11	NA	finn-b-E4_DM2	Type 2 diabetes || id:finn-b-E4_DM2	TRUE	reported	igd	2	TRUE	0.00251334	26
33	rs8100204	A	G	A	G	0.0956	0.000281719	0.1598	0.147084	FALSE	FALSE	FALSE	ukb-d-M65	19	19393714	0.000303615	361194	0.353471	Diagnoses - main ICD10: M65 Synovitis and tenosynovitis || id:ukb-d-M65	Diagnoses - main ICD10: M65 Synovitis and tenosynovitis	Diagnoses - main ICD10: M65 Synovitis and tenosynovitis || ||	TRUE	igd	19	19393714	0.0143	2.11e-11	NA	finn-b-E4_DM2	Type 2 diabetes || id:finn-b-E4_DM2	TRUE	reported	igd	2	TRUE	0.00245417	25.3864
34	rs8353	T	G	T	G	-0.0686	-0.000391045	0.3009	0.285464	FALSE	FALSE	FALSE	ukb-d-M65	22	20796117	0.000234011	361194	0.0947131	Diagnoses - main ICD10: M65 Synovitis and tenosynovitis || id:ukb-d-M65	Diagnoses - main ICD10: M65 Synovitis and tenosynovitis	Diagnoses - main ICD10: M65 Synovitis and tenosynovitis || ||	TRUE	igd	22	20796117	0.0113	1.34e-09	NA	finn-b-E4_DM2	Type 2 diabetes || id:finn-b-E4_DM2	TRUE	reported	igd	2	TRUE	0.00197988	20.4706
35	rs878521	A	G	A	G	0.0784	-4.27e-05	0.2071	0.254519	FALSE	FALSE	FALSE	ukb-d-M65	7	44255643	0.000242207	361194	0.860087	Diagnoses - main ICD10: M65 Synovitis and tenosynovitis || id:ukb-d-M65	Diagnoses - main ICD10: M65 Synovitis and tenosynovitis	Diagnoses - main ICD10: M65 Synovitis and tenosynovitis || ||	TRUE	igd	7	44255643	0.0128	8.94e-10	NA	finn-b-E4_DM2	Type 2 diabetes || id:finn-b-E4_DM2	TRUE	reported	igd	2	TRUE	0.00201865	20.8722
